# Supplementary material for: Positional Nystagmus after Acute Vertiginous Attack in Meniere’s Disease
Source: Audiol Res. 2021 Feb 6;11(1):55–62. doi: 10.3390/audiolres11010007 (PMC7931113; doi:10.3390/audiolres11010007)
Supplement: Supplementary file 1 [file audiolres-11-00007-s001.zip]

Archive with 5 entries (5 files):
- supplementary files/Certificate of English editing.pdf
- supplementary files/Fig. 1.pptx
- supplementary files/Fig. 2.pptx
- supplementary files/Supplemental video 1.mp4
- supplementary files/Supplemental video 2.mp4
